# Supplementary material for: Targeted Metabolites and Transcriptome Analysis Uncover the Putative Role of Auxin in Floral Sex Determination in Litchi chinensis Sonn
Source: Plants (Basel). 2024 Sep 16;13(18):2592. doi: 10.3390/plants13182592 (PMC11435090; doi:10.3390/plants13182592)
Supplement: Supplementary file 1 [file plants-13-02592-s001.zip › Supplementary Tables.xlsx]

## Sheet: Table S1
		Table S1. Endogenous auxin-related metabolites detected in during litchi flower differentiation after NAA application.
Index	Compounds	Class	物质类别	Q1 (Da)	Q3 (Da)	Molecular Weight	Ion mode	Ionization model	Formula	MF0-1	MF0-2	MF0-3	M1-1	M1-2	M1-3	M2-1	M2-2	M2-3	F1-1	F1-2	F1-3	F2-1	F2-2	F2-3	cpd_ID	CAS	kegg_map
OxIAA	2-oxindole-3-acetic acid	Auxin	生长素	192.14	146.1	191.058	Positive	[M+H]+	C10H9NO3	N/A	N/A	N/A	N/A	N/A	N/A	10.2578	N/A	N/A	N/A	N/A	N/A	N/A	N/A	N/A	-	2971-31-5	-
IAA-Leu	N-(3-Indolylacetyl)-L-leucine	Auxin	生长素	289.195	130	288.147	Positive	[M+H]+	C16H20N2O3	0.13997	0.03918	0.00596	N/A	N/A	N/A	N/A	0.08738	N/A	N/A	N/A	0.00801	N/A	N/A	N/A	-	36838-63-8	-
IAA-Phe	N-(3-Indolylacetyl)-L-phenylalanine	Auxin	生长素	321.025	164.1	322.132	Negative	[M-H]-	C19H18N2O3	N/A	N/A	N/A	N/A	N/A	N/A	0.04521	N/A	0.01937	N/A	N/A	N/A	N/A	N/A	N/A	-	57105-50-7	-
IAA-Ala	N-(3-Indolylacetyl)-L-alanine	Auxin	生长素	247.054	130.1	246.1	Positive	[M+H]+	C13H14N2O3	0.57102	0.66143	0.63876	1.0253	0.87945	1.29193	2.625	1.92174	1.40292	0.61674	0.63034	0.78428	0.88241	0.92871	0.88615	-	57105-39-2	-
ICAld	Indole-3-carboxaldehyde	Auxin	生长素	146.1	91	145.053	Positive	[M+H]+	C9H7NO	197.865	148.707	166.765	220.565	255.301	195.346	229.511	177.18	192.096	283.025	215.781	235.784	145.513	197.577	142.177	C08493	487-89-8	-
IAA-Trp	Indole-3-acetyl-L-tryptophan	Auxin	生长素	360.007	203	361.143	Negative	[M-H]-	C21H19N3O3	0.03535	N/A	N/A	N/A	N/A	N/A	0.09406	N/A	N/A	N/A	N/A	0.02585	N/A	N/A	N/A	-	57105-53-0	-
TRP	L-tryptophan	Auxin	生长素	205.063	188.1	204.09	Positive	[M+H]+	C11H12N2O2	650.29	979.988	1151.26	7264.83	6677.83	7624.28	8938.06	7884.68	9078.66	5698.94	4784.06	3443.17	5976.7	5110.72	6221.6	C00078	73-22-3	ko00260,ko00380,ko00400,ko00901,ko00966,ko00970,ko00996,ko01100,ko01110,ko01210,ko01230,ko01240
TRA	Tryptamine	Auxin	生长素	161.102	144.1	160.1	Positive	[M+H]+	C10H12N2	0.79023	0.90756	0.89359	1.2458	1.16626	1.84907	2.0824	2.53727	3.06397	0.76606	0.84166	0.83863	1.41107	1.20723	1.11576	C00398	61-54-1	ko00380,ko00901,ko01100,ko01110
IAA-Val-Me	Indole-3-acetyl-L-valine methyl ester	Auxin	生长素	289.208	130.1	288.147	Positive	[M+H]+	C16H20N2O3	N/A	N/A	N/A	N/A	N/A	N/A	N/A	N/A	N/A	N/A	N/A	N/A	N/A	N/A	N/A	-	1308991-15-2	-
IPA	3-Indolepropionic acid	Auxin	生长素	190	130	189.079	Positive	[M+H]+	C11H11NO2	1.11571	1.46846	1.8313	0.77013	1.10658	0.60195	N/A	N/A	0.51963	0.60253	0.80619	1.39024	0.74708	0.8612	N/A	-	830-96-6	-
IAA-Val	N-(3-Indolylacetyl)-L-valine	Auxin	生长素	275.134	130	274.132	Positive	[M+H]+	C15H18N2O3	N/A	N/A	N/A	N/A	N/A	N/A	N/A	N/A	N/A	N/A	N/A	N/A	N/A	N/A	N/A	-	57105-42-7	-
IA	3-Indoleacrylic acid	Auxin	生长素	188.061	170.1	187.063	Positive	[M+H]+	C11H9NO2	N/A	N/A	N/A	N/A	N/A	N/A	4.60932	6.7565	8.73517	N/A	N/A	N/A	2.59767	3.39145	3.52325	-	1204-06-4	-
MEIAA	Methyl indole-3-acetate	Auxin	生长素	190.171	130	189.079	Positive	[M+H]+	C11H11NO2	0.27311	0.15459	0.27456	0.23652	0.17866	0.26695	1.85605	1.83316	1.49908	0.31623	0.47725	0.58664	0.17477	0.21942	0.25097	-	1912-33-0	-
IAM	3-Indole acetamide	Auxin	生长素	175.072	130.1	174.079	Positive	[M+H]+	C10H10N2O	N/A	N/A	N/A	N/A	N/A	N/A	N/A	N/A	N/A	7.15056	N/A	N/A	N/A	N/A	N/A	C02693	879-37-8	ko00380,ko01100
IAA-Glc	1-O-indol-3-ylacetylglucose	Auxin	生长素	336	173.8	337.116	Negative	[M-H]-	C16H19NO7	N/A	39.8787	N/A	N/A	N/A	N/A	57.7148	30.5112	47.4986	28.9672	25.6681	37.131	34.105	42.5742	52.4447	-	19817-95-9	-
IAA-Glu-diMe	Indole-3-acetyl-L-glutamic acid dimethyl ester	Auxin	生长素	330.958	115.8	332.137	Negative	[M-H]-	C17H20N2O5	N/A	N/A	N/A	N/A	N/A	N/A	N/A	N/A	N/A	N/A	N/A	N/A	N/A	N/A	N/A	-	-	-
IAA-Gly	Indole-3-acetyl glycine	Auxin	生长素	233.056	130.1	232.085	Positive	[M+H]+	C12H12N2O3	N/A	N/A	N/A	N/A	N/A	N/A	N/A	N/A	N/A	N/A	N/A	N/A	N/A	N/A	N/A	-	13113-08-1	-
ILA	Indole-3-lactic acid	Auxin	生长素	203.95	158	205.074	Negative	[M-H]-	C11H11NO3	16.1563	16.4538	21.3591	19.8107	15.7516	17.7078	19.1903	20.3522	14.7709	18.1381	16.3449	17.7426	15.3969	16.0453	14.6594	-	1821-52-9	-
IBA	Indole-3-butyric acid	Auxin	生长素	204.3	130.2	203.095	Positive	[M+H]+	C12H13NO2	2.69347	2.66907	2.59354	3.57445	2.76703	2.69969	3.74446	3.11656	2.16375	3.37844	2.68927	2.95086	3.76099	3.86197	2.82992	C11284	133-32-4	-
IAN	3-Indoleacetonitrile	Auxin	生长素	157.037	130.1	156.069	Positive	[M+H]+	C10H8N2	1.9704	0.72209	1.92315	0.87027	0.89512	0.61137	1.01611	0.81876	1.02455	0.70394	1.10682	0.83885	0.51856	0.90169	0.59733	-	771-51-7	-
IAA-Glu	Indole-3-acetyl glutamic acid	Auxin	生长素	302.97	145.9	304.106	Negative	[M-H]-	C15H16N2O5	0.22584	0.42202	0.43672	0.58829	0.45679	0.59586	5.46772	4.38587	3.05349	0.38642	0.78861	0.7455	3.90427	4.03268	3.61691	-	57105-48-3	-
IAA-Asp	Indole-3-acetyl-L-aspartic acid	Auxin	生长素	288.929	131.9	290.09	Negative	[M-H]-	C14H14N2O5	4.3912	5.14012	6.69227	9.69528	13.7469	18.4179	861.241	432.001	230.194	11.4067	17.8826	16.9354	71.1901	70.4781	64.2057	-	2456-73-7	-
IAA	Indole-3-acetic acid	Auxin	生长素	176.1	130.1	175.063	Positive	[M+H]+	C10H9NO2	11.9078	11.5515	12.2711	12.2865	10.6552	13.1645	150.216	87.6716	70.4649	17.6983	25.6854	35.1476	9.08681	10.5444	11.0783	C00954	87-51-4	ko00380,ko01100,ko04075
IAA-Leu-Me	Indole-3-acetyl-L-leucine methyl ester	Auxin	生长素	302.9	130.1	302.163	Positive	[M+H]+	C17H22N2O3	N/A	N/A	N/A	N/A	N/A	N/A	N/A	N/A	N/A	N/A	N/A	N/A	N/A	N/A	N/A	-	30372-97-3	-
IAA-Phe-Me	Indole-3-acetyl-L-phenylalanne methyle ester	Auxin	生长素	337.01	130.2	336.147	Positive	[M+H]+	C20H20N2O3	N/A	N/A	N/A	N/A	N/A	N/A	N/A	N/A	N/A	N/A	N/A	N/A	N/A	N/A	N/A	-	1060809-98-4	-
ICA	Indole-3-carboxylic acid	Auxin	生长素	160	116.1	161.048	Negative	[M-H]-	C9H7NO2	2.95411	N/A	1.41567	0.87236	N/A	N/A	N/A	N/A	0.88828	N/A	N/A	1.4609	0.82556	N/A	N/A	C19837	771-50-6	-

## Sheet: Table S2
	Table S2. Statistical analysis of litchi flower RNA-seq data
sample	library	raw_reads	raw_bases	clean_reads	clean_bases	error_rate	Q20	Q30	GC_pct
MFO_1	FRAS230056889-1r	39170546	5.88G	37885332	5.68G	0.03	97.55	92.89	44.2
MFO_2	FRAS230056890-1r	44692854	6.7G	42032176	6.3G	0.03	97.59	93.01	44.03
MFO_3	FRAS230056891-1r	42813122	6.42G	41230464	6.18G	0.03	97.53	92.87	44.1
F1_1	F1_1	45373456	6.81G	44155026	6.62G	0.03	97.92	93.81	44.12
F1_2	F1_2	47825284	7.17G	46887238	7.03G	0.03	98.04	94.12	43.75
F1_3	F1_3	48289126	7.24G	46904918	7.04G	0.02	98.17	94.45	43.92
F2_1	F4_1	42333888	6.35G	41710048	6.26G	0.03	97.49	92.88	43.98
F2_2	F4_2	42964394	6.44G	41982332	6.3G	0.03	97.91	93.87	44.56
F2_3	F4_3	47956946	7.19G	46824140	7.02G	0.03	97.84	93.67	44.17
M1_1	M1_1	47407056	7.11G	46257168	6.94G	0.03	97.83	93.64	43.86
M1_2	M1_2	46198692	6.93G	45278686	6.79G	0.03	97.98	93.98	43.84
M1_3	M1_3	44902784	6.74G	43369734	6.51G	0.02	98.11	94.35	44.23
M2_1	M4_1	44916538	6.74G	43804046	6.57G	0.03	97.42	92.6	43.95
M2_2	M4_2	46209778	6.93G	45205702	6.78G	0.03	97.53	92.85	44.14
M2_3	M4_3	44185162	6.63G	43209754	6.48G	0.03	97.52	92.83	43.75

## Sheet: Table S3
sample	total_reads	total_map	unique_map	multi_map	read1_map	read2_map	positive_map	negative_map	splice_map	unsplice_map	proper_map
MFO_1	37885332	33915305(89.52%)	32172508(84.92%)	1742797(4.6%)	16171617(42.69%)	16000891(42.24%)	16054592(42.38%)	16117916(42.54%)	12010664(31.7%)	20161844(53.22%)	29959194(79.08%)
MFO_2	42032176	37534186(89.3%)	35607897(84.72%)	1926289(4.58%)	17866397(42.51%)	17741500(42.21%)	17762114(42.26%)	17845783(42.46%)	12672137(30.15%)	22935760(54.57%)	33375346(79.4%)
MFO_3	41230464	36859177(89.4%)	34970825(84.82%)	1888352(4.58%)	17563072(42.6%)	17407753(42.22%)	17446181(42.31%)	17524644(42.5%)	12712803(30.83%)	22258022(53.98%)	32837212(79.64%)
F1_1	44155026	39761984(90.05%)	37484312(84.89%)	2277672(5.16%)	18764275(42.5%)	18720037(42.4%)	18708982(42.37%)	18775330(42.52%)	14482867(32.8%)	23001445(52.09%)	35186780(79.69%)
F1_2	46887238	42368822(90.36%)	40040251(85.4%)	2328571(4.97%)	20066604(42.8%)	19973647(42.6%)	19994064(42.64%)	20046187(42.75%)	15295798(32.62%)	24744453(52.77%)	37533014(80.05%)
F1_3	46904918	42156728(89.88%)	39717848(84.68%)	2438880(5.2%)	19883637(42.39%)	19834211(42.29%)	19827777(42.27%)	19890071(42.41%)	14956452(31.89%)	24761396(52.79%)	37286168(79.49%)
F2_1	41710048	37366158(89.59%)	35170413(84.32%)	2195745(5.26%)	17682364(42.39%)	17488049(41.93%)	17557075(42.09%)	17613338(42.23%)	14078411(33.75%)	21092002(50.57%)	32962780(79.03%)
F2_2	41982332	37838292(90.13%)	35467998(84.48%)	2370294(5.65%)	17764922(42.32%)	17703076(42.17%)	17705879(42.17%)	17762119(42.31%)	14159600(33.73%)	21308398(50.76%)	33248468(79.2%)
F2_3	46824140	42179063(90.08%)	39598139(84.57%)	2580924(5.51%)	19861647(42.42%)	19736492(42.15%)	19769312(42.22%)	19828827(42.35%)	15591146(33.3%)	24006993(51.27%)	37056870(79.14%)
M1_1	46257168	41574870(89.88%)	39259898(84.87%)	2314972(5.0%)	19684071(42.55%)	19575827(42.32%)	19599953(42.37%)	19659945(42.5%)	15127511(32.7%)	24132387(52.17%)	36730158(79.4%)
M1_2	45278686	40897343(90.32%)	38671975(85.41%)	2225368(4.91%)	19371100(42.78%)	19300875(42.63%)	19308447(42.64%)	19363528(42.77%)	15025074(33.18%)	23646901(52.23%)	36232806(80.02%)
M1_3	43369734	39113965(90.19%)	36967037(85.24%)	2146928(4.95%)	18493722(42.64%)	18473315(42.59%)	18454822(42.55%)	18512215(42.68%)	14162985(32.66%)	22804052(52.58%)	34849632(80.35%)
M2_1	43804046	38911468(88.83%)	36499845(83.33%)	2411623(5.51%)	18355401(41.9%)	18144444(41.42%)	18226776(41.61%)	18273069(41.72%)	14316882(32.68%)	22182963(50.64%)	34018752(77.66%)
M2_2	45205702	40439978(89.46%)	38205965(84.52%)	2234013(4.94%)	19193731(42.46%)	19012234(42.06%)	19077367(42.2%)	19128598(42.31%)	14987750(33.15%)	23218215(51.36%)	35790918(79.17%)
M2_3	43209754	38370772(88.8%)	36159809(83.68%)	2210963(5.12%)	18171806(42.05%)	17988003(41.63%)	18058940(41.79%)	18100869(41.89%)	14070370(32.56%)	22089439(51.12%)	33594754(77.75%)

## Sheet: Table S4
Gene name	gene ID	primer-F	primer-R
YUC2	LITCHI006663	GGAGCTGCATTTAGAGGAAGCAAAG	CAGAAGAGGAGGAACCTGTCAACCA
YUC8	LITCHI025923	CGTAGCTCGGTTCATGTCTTGC	CTTTCCCATAGTGTTCTTGAGTTGTAAT
YUC10	LITCHI026360	GTCATTCGTAGCCCGATTCATA	CAAACCCTTCTTTCCTTTCCAG
YUC11	LITCHI011353	TGGAATTAAGAGCCCTAAGGAGG	CCAGTAGCGAATACAATAGCATC
IAA8	LITCHI010729	TGGGATTGAAGTCAGGTTCTGTG	TCCTAAATGATCTAATCGGTGGC
IAA27	LITCHI016794	TGCCATTGATCGCAAGTGGGTTT	GGGCTTTGGTGACTGAGGAGGAG
IAA29	LITCHI016980	CAAAGGTTTCGACCTCAACCACC	CTTCCTCATTAGGCTGCCCACTC
IAA9	LITCHI026865	ATGATGAGGGTGATATGATGCTTGTGGG	TGCGGTCAGCTTCTTCACTTCTTCGTTAGA
AUX1	LITCHI011182	TGTTTACATCATTCCTGCCTTAG	ACTATCAGAACCCATACCACCAC
LcROXY2	LITCHI020788	ACCCGAGAGGCAAAGAGA	TTAAGGAGAGGCACGAGAGT
LcATXR6	LITCHI012318	CCTTGCTTCATGCTGCTGAT	GTGACATTCGCCATTGACATTG
LcQRT2	LITCHI004398	CCTCAAGCCTGTTCAATTCTCA	CCACCACCATCCACTCTGA
LcSWT11	LITCHI020289	CGGTTGTATCGGAGGTTAAGC	AAGATACAAGTGTTGGTGAGTCAT
LcSHL	LITCHI023084	ACCACCACCACAACCACTA	TTCAATGCCTCCATCTTCACTTC
LcEPFL1	LITCHI007305	CCTGTCTCCTGCTTACATCAC	GGTTGTTGTTGTTGAGGTAGAGT
LcAG11C	LITCHI011705	GTTGCCCTCATCGTCTTCTC	GCTGATTCCTGCTGATAATACTGA
LcTT16	LITCHI006184	TGCTACACTGGTGAGGACTT	ACTGCTGCTTGCTGATACC
